# Supplementary material for: From Fragmentation to Recovery: Hydropower Impacts on River Connectivity and Fish Diversity Conservation in China’s Dongjiang River
Source: Animals (Basel). 2025 Sep 16;15(18):2708. doi: 10.3390/ani15182708 (PMC12466410; doi:10.3390/ani15182708)
Supplement: Supplementary file 1 [file animals-15-02708-s001.zip]

Archive with 1 entries (1 files):
- animals-3807568-supplementary.xlsx
