# Supplementary material for: From Fragmentation to Recovery: Hydropower Impacts on River Connectivity and Fish Diversity Conservation in China’s Dongjiang River
Source: Animals (Basel). 2025 Sep 16;15(18):2708. doi: 10.3390/ani15182708 (PMC12466410; doi:10.3390/ani15182708)
Supplement: Supplementary file 1 [file animals-15-02708-s001.zip › animals-3807568-supplementary.xlsx]

## Sheet: table  S1
Table S1. The eigenvalue of completed and planned cascade dams in the maintream of East River
Cascade Dam	location	Construction Year	Construction Status	Distance from Estuary (km)	Drainage area above the dam site（km2）	Normal Water Level (m)	Utilized Head (m)	Installed capacity（104kW）	Number of Barrage Gates	Net width of each sluice	Design Navigation Vessel Tonnage (t)	Fish Passage	Length of Fish Passage	Vertical Slot Width	Water Flow Width	Water Flow Height	Fish Passage Height	Fish Passage Type	Development tasks
Fengshubao (Reservoir)	Hehe village, Longchuan County	1973	Constructed	385	5150	166	60	20	/	/	/	No							Flood control/ water supply/ irrigation/ shipping/power generation
Longtan (1st Cascade)	Lizui Town, Longchuan County	2007	Constructed	373	5363	90.5	6.1	1.4	7	15	50	No							Power generation/ shipping
Rengkeng (2nd Cascade)	Huangshi Town, Longchuan County	2008	Constructed	357	5500	84.5	7.4	2	11	14	50	No							Power generation/ shipping/ irrigation/ reverse regulation
Luoyingkou (3rd Cascade)	Dongshui Town, Heping County	2009	Constructed	338	7360	77	4.4	1.68	15	14	50	Yes	100m	0.25 m	1.3 m	1.2 m	1.8 m	vertical-slot	Power generation/ shipping/irrigation
Suleiba (4th Cascade)	Sidu Town, Longchuan County	2018	Constructed	331	7467	72	4.4	1.68	15	14	300	Yes	100 m	0.25 m	1.3 m	1.2 m	1.8 m	vertical-slot	Power generation/ shipping/irrigation
Zhutouzhai (5th Cascade)	Laolong Town, Longchuan County	1972	Constructed	324	7900	67	4.5	1.8	24	8.5	300	No							Power generation/ shipping/irrigation
Liucheng (6th Cascade)	Liucheng Town, Dongyuan County	2010	Constructed	311	8153	60	5	2.6	15	14	300	Yes	550 m	0.3 m	1.4 m	1.2 m	1.8 m	vertical-slot	Power generation/ shipping/irrigation
Lan Kou (7th Cascade)	Lankou Town, Dongyuan County	2008	Constructed	305	9184	54	5	2.6	15	14	300	Yes	490 m	0.25 m	1.3 m	1.2 m	1.8 m	vertical-slot	Power generation/ shipping/irrigation
Yuhe (8th Cascade	Huangtian Town, Dongyuan Count	2009	Constructed	273	9428	48	5	2.6	15	14	300	Yes		0.25 m	1.3 m	1.2 m	1.8 m	vertical-slot	Power generation/ shipping/irrigation
Mu Jing (9th Cascade)	Xiantang Town, Dongyuan County	2002	Constructed	252	9830	42	5.2	3	15	14	300	No							Power generation/ shipping/irrigation
Fengguang (10th Cascade)	Yuancheng District, Heyuan City	2008	Constructed	200	16034	34	4	2.49	20	14	300	Yes	500 m	0.25 m	1.3 m	1.2 m	1.8 m	vertical-slot	Power generation/ shipping/irrigation
Li Kou (11th Cascade)	Guzhu Town, Zijin County	2006	Constructed	165	17124	26.5	5	3.5	21	14	300	No							Power generation/ shipping/irrigation/water supply
Xiaji Jiao (12th Cascade)	Huicheng District, Huizhou City	/	Planned	145	20640	19	6	5	23	14	300	No							Power generation/ shipping/irrigation
Jian Tan (13th Cascade)	Huicheng District, Huizhou City	2007	Constructed	108	25325	10.5	4	4.6	26	14	500	No							Power generation/ shipping/ water environment improvement/ Tourism
Shi Long (14th Cascade)	Shilong Town, Dongguan City	/	Planned	43	27040	4	3	3	20	12	500	No							Power generation/ diversion/water supply

## Sheet: table  S2
Table S2. The variation of fish population structure in East River based on the statistics of ecological monitoring data
Survey Period	1981-1983	2005-2007	2005-2009	2005-2009	2007-2010	2009-2011	2010	2010	2010-2015	2013-2014	2013-2016
Area	Dongjiang River Basin	Huizhou Section of Dongjiang River	Dongjiang River Basin	Dongguan Section of Dongjiang River	Huizhou Section of Dongjiang River	Dongjiang River Mainstream	Dongjiang River Source	Dongjiang River Mainstream	Dongguan Section of Dongjiang River	Dongjiang River Mainstream	Dongjiang River Basin
Number of Fish Species	125	49	115	98	69	85	74	115	/	83	140
Orders	11	6	11	14	8	8	7	12	/	7	14
Families	25	14	25	34	20	22	18	37	/	19	42
Genera	/	46	82	/	58	66	56	87	/	63	108
Main Ecological Types	Upstream dominated by Homalopteridae, Barbinae, and Labeoninae; mid and lower reaches dominated by Pseudoculterinae, Leuciscinae, Siluridae, and Sisoridae; estuary dominated by brackish water fish	Dominated by sedentary fish	Dominated by sedentary and omnivorous fish	Dominated by riverine fish from Pseudoculterinae, Leuciscinae, Siluridae, and Sisoridae	Dominated by sedentary and omnivorous fish	Dominated by mud-loving, slow-flowing, sedentary, and omnivorous fish	Dominated by sedentary, omnivorous, and mid-lower layer fish such as Zacco platypus, Opsariichthys bidens, Hemiculter leucisculus, Acrossocheilus parallens	Dominated by sedentary, omnivorous, and slow-flowing bottom-dwelling fish	/	Dominated by omnivorous and sedentary fish	Dominated by benthic sedentary and omnivorous fish
Dominant Species	Elopichthys bambusa, Hemiculter leucisculus, Squaliobarbus curriculus, Cyprinus carpio, Carassius auratus	Opsariichthys bidens, Ctenopharyngodon idella, Elopichthys bambusa, Hemiculter leucisculus, Xenocypris macrolepis, Cirrhinus molitorella, Carassius auratus, Silurus asotus, Oreochromis niloticus	Carassius auratus, Opsariichthys bidens, Zacco platypus, Cyprinus carpio, Oreochromis niloticus, Cirrhinus mrigala, Cirrhinus molitorella	/	Cirrhinus molitorella, Cyprinus carpio, Oreochromis niloticus, Carassius auratus, Hemiculter leucisculus, Megalobrama terminalis, Squaliobarbus curriculus, Culter recurviceps	Carassius auratus, Cirrhinus molitorella, Megalobrama terminalis, Squaliobarbus curriculus, Oreochromis niloticus, Cirrhinus mrigala, Hemiculter leucisculus	Zacco platypus, Acrossocheilus parallens	Carassius auratus, Opsariichthys bidens, Zacco platypus, Hemiculter leucisculus, Parabramis pekinensis, Cirrhinus molitorella, Oreochromis niloticus, Cirrhinus mrigala	/	Misgurnus anguillicaudatus, Opsariichthys bidens, Carassius auratus, Cyprinus carpio, Zacco platypus, Rhinogobius giurinus, Oreochromis zillii, Cirrhinus mrigala	Cyprinus carpio, Carassius auratus, Elopichthys bambusa, Oreochromis niloticus, Hemiculter leucisculus, Ctenopharyngodon idella, Misgurnus anguillicaudatus, Hypothalamichthys molitrix
Main Economic Fish	Hypophthalmichthys molitrix, Hypophthalmichthys nobilis, Squaliobarbus curriculus, Ctenopharyngodon idella, Elopichthys bambusa, Cyprinus carpio, Cirrhinus molitorella, Carassius auratus, Hemibarbus labeo, Hypothalamichthys molitrix	Ctenopharyngodon idella, Cyprinus carpio, Carassius auratus, Oreochromis niloticus	Cirrhinus molitorella, Hypophthalmichthys molitrix, Hypophthalmichthys nobilis, Carassius auratus, Oreochromis niloticus, Parabramis pekinensis, Hemiculter leucisculus, Hypothalamichthys molitrix	Ctenopharyngodon idella, Hypophthalmichthys molitrix, Hypophthalmichthys nobilis, Cyprinus carpio, Oreochromis niloticus, Megalobrama terminalis, Hemiculter leucisculus, Hypothalamichthys molitrix	/	/	/	/	/	/	Cyprinus carpio, Carassius auratus, Zacco platypus, Hypothalamichthys molitrix, Hypothalamichthys nobilis, Hemiculter leucisculus, Cirrhinus molitorella, Oreochromis niloticus
Migratory	Tenualosa reevesii, Engraulis japonicus, Coilia grayii, Leucosoma reevesii, Anguilla anguilla	Anguilla anguilla	Coilia grayii, Anguilla japonica, Anguilla marmorata	Engraulis japonicus, Lethenteron maculatum, Coilia grayii, Coilia mystus, Leucosoma reevesii, Anguilla anguilla	Coilia grayii, Leucosoma reevesii, Anguilla japonica	Coilia grayii, Leucosoma reevesii, Anguilla japonica	Anguilla japonica	Coilia grayii, Engraulis japonicus, Anguilla japonica	/	Coilia grayii, Anguilla japonica	Engraulis japonicus, Coilia mystus, Coilia grayii, Leucosoma reevesii, Anguilla japonica, Anguilla marmorata
Rare Fish	Tenualosa reevesii, Anguilla anguilla, Lethenteron maculatum, Ochetobius elongatus, Gymnocypris przewalskii, Pseudobagrus fulvidraco, Atractopogon maculatus	Anguilla anguilla, Spinibarbus hollandi, Onychostoma gerlachi	Anguilla marmorata, Ochetobius elongatus, Spinibarbus hollandi, Onychostoma gerlachi, Atractopogon maculatus	Ochetobius elongatus, Atractopogon maculatus	Atractopogon maculatus, Labeo rohita	Spinibarbus hollandi, Atractopogon maculatus	Spinibarbus hollandi	Spinibarbus hollandi, Atractopogon maculatus, Pseudobagrus fulvidraco	/	Spinibarbus hollandi, Atractopogon maculatus	Anguilla marmorata, Ochetobius elongatus, Spinibarbus hollandi, Atractopogon maculatus
Exotic Species	Gambusia affinis	Gambusia affinis, Oreochromis niloticus	Polyodon spathula, Neosalanx taihuensis, Neosalanx tangkahkei, Hypophthalmichthys molitrix, Labeo rohita, Cirrhinus mrigala, Ictalurus punctatus, Gambusia affinis, Oreochromis niloticus, Oreochromis mossambicus, Spathodus eruthrurus, Leporinus macrocephalus	Labeo rohita, Cirrhinus mrigala, Megalobrama terminalis, Leporinus macrocephalus, Silurus asotus, Gambusia affinis, Oreochromis niloticus, Hemichromis fasciatus	Labeo rohita, Cirrhinus mrigala, Gambusia affinis, Oreochromis niloticus, Pseudobagrus fulvidraco	Labeo rohita, Cirrhinus mrigala, Gambusia affinis, Silurus asotus, Pseudobagrus fulvidraco, Oreochromis niloticus, Oreochromis zillii	Neosalanx tangkahkei, Oreochromis zillii, Gambusia affinis	Hypophthalmichthys molitrix, Labeo rohita, Silurus asotus, Ictalurus punctatus, Oreochromis niloticus, Oreochromis mossambicus, Oreochromis zillii, Leporinus fasciatus, Leporinus macrocephalus, Gambusia affinis	Labeo rohita, Gambusia affinis, Oreochromis niloticus, Oreochromis mossambicus, Pseudobagrus fulvidraco, Leporinus macrocephalus, Hemichromis fasciatus, Oreochromis zillii, Leporinus fasciatus, Hemichromis bimaculatus, Oreochromis zillii	Gambusia affinis, Labeo rohita, Cirrhinus mrigala, Silurus asotus, Pseudobagrus fulvidraco, Oreochromis niloticus, Oreochromis zillii	Hypophthalmichthys molitrix, Labeo rohita, Silurus asotus, Ictalurus punctatus, Oreochromis niloticus, Oreochromis mossambicus, Silurus asotus, Hypothalamichthys molitrix, Leporinus fasciatus, Leporinus macrocephalus, Gambusia affinis

## Sheet: table  S3
Table S3. Statistics on Quantity Proportion, Weight Proportion, and Relative Importance Index (IRI) of Fish Species in the Study Area
Fish Species	Proportion of quantity（%）	Weight percentage（%）	index of relative importance（IRI）	Community structure
Oceochromis zillii	19.4461	17.4476	3689.38	dominant species
Cirrhinus molitorella	5.3256	13.7697	1909.53	dominant species
Hemiculter leucisculus	8.4906	3.8997	1239.03	dominant species
Rhinogobius giurinus	15.8856	0.3912	976.61	common species
Ctenopharyngodon idella	0.8825	9.6964	634.73	common species
Carassius auratus	1.339	3.9423	528.13	common species
Coilia grayii	7.6689	1.1832	354.08	common species
Oceochromis nilotica	1.6433	1.8505	349.38	common species
Hypophthalmichthys molitrix	0.3956	5.3752	346.25	common species
Pseudobagrus vachellii	3.2258	0.6644	311.22	common species
Cyprinus carpio	0.3956	2.6638	305.94	common species
Osteochilus salsburyi	3.1954	1.7305	295.55	common species
Megalobrama terminalis	0.3652	2.4498	281.5	common species
Squaliobarbus curriculus	0.6999	3.9076	276.45	common species
Cirrhinus mrigala	1.339	1.8943	258.66	common species
Saurogobio dabryi dabryi	2.7389	1.2806	241.17	common species
Hypophthalmichthys nobilis	0.3956	4.3513	189.88	common species
Glossogobius giuris	2.8302	0.2539	185.04	common species
Clupanodon thrissa	1.0651	3.2206	171.43	common species
Culter alburnus	0.3652	1.7542	169.55	common species
Hemibagrus guttatus	2.0694	0.5877	159.43	common species
Leucosoma reevesii	3.4084	0.3233	149.27	common species
Mastacembelus armatus	1.0651	1.0784	128.61	common species
Channa striata	0.3348	2.7989	125.35	common species
Xenocypris davidi	0.3043	1.6846	119.34	common species
Pterygoplichthys pardalis	0.3652	0.7389	110.41	common species
Pseudobagrus fulvidraco	0.6695	0.6913	108.86	common species
Acheilognathus macropterus	0.913	0.1623	107.52	common species
Toxabramis houdemeri	1.8259	0.355	87.24	general species
Sarotherodon galilaeus	0.3043	0.7282	82.6	general species
Mugil cephalus	0.1826	1.7833	78.64	general species
Clarias fuscus	0.5478	0.99	61.51	general species
Squalidus argentatus	0.6695	0.0844	45.24	general species
Labeo rohita	0.1217	0.4369	44.69	general species
Microphysogobio kiatingensis	2.0694	0.0849	43.09	general species
Paramisgurnus	0.3348	0.0645	31.94	general species
Silurus asotus	0.0913	0.4353	31.59	general species
Hemibarbus medius	0.5782	0.1565	29.39	general species
Anguilla japonica	0.0913	1.373	29.29	general species
Channa maculata	0.0913	0.5977	27.56	general species
Prochilodus lineatus	0.1217	0.5618	27.34	general species
Glyptothorax fokiensis	0.4869	0.0494	21.45	general species
Carassioides acuminatus	0.5782	0.4409	20.38	general species
Pseudobagrus crassilabris	0.3348	0.1338	18.74	general species
Microphysogobio kachekensis	0.913	0.0222	18.7	general species
Misgurnus anguillicaudatus	0.3956	0.0585	18.17	general species
Eleotris oxycephala	0.3956	0.0215	16.68	general species
Silurus meridionalis	0.4869	0.3095	15.93	general species
Pseudolaubuca sinensis	0.1522	0.0427	11.69	general species
Micropercops compressocephalus	0.2435	0.0144	10.32	general species
Pseudohemiculter dispar	0.1826	0.0714	10.16	general species
Acanyhopagrus berda	0.1826	0.0423	9	rare species
Cynoglossus trigrammus	0.0609	0.1461	8.28	rare species
Cichlasoma managuensis	0.0304	0.3016	6.64	rare species
Clarias gariepinus	0.1217	0.2066	6.57	rare species
Sinibrama melrosei	0.0913	0.0165	6.47	rare species
Monopterus albus	0.213	0.042	5.1	rare species
Parabramis pekinensis	0.0304	0.1862	4.33	rare species
Sinibrama macrops	0.0913	0.0136	4.2	rare species
Culter recurviceps	0.1217	0.0667	3.77	rare species
Pseudobagrus pratti	0.1522	0.0347	3.74	rare species
Channa asiatica	0.0913	0.0433	2.69	rare species
Oceochromis mossambica	0.0304	0.1037	2.68	rare species
Pseudobagrus adiposalis	0.1217	0.0079	2.59	rare species
Xenocypris argentea	0.0913	0.0262	2.35	rare species
Acrossocheilus beijiangensis	0.0913	0.0044	1.91	rare species
Microphysogobio fukiensis	0.0913	0.0021	1.87	rare species
Siniperca scherzeri	0.0304	0.0595	1.8	rare species
Acanyhopagrus latus	0.0304	0.0442	1.49	rare species
Acheilognathus tonkinensis	0.0609	0.0061	1.34	rare species
Cobitis sinensis	0.0609	0.0029	1.28	rare species
Rhodeus ocellatus	0.0609	0.0012	1.24	rare species
Macrognathus aculeatus	0.0304	0.0244	1.1	rare species
Sarcocheilichthys nigripinnis	0.0304	0.0058	0.72	rare species
Oxyeleotris marmorata	0.0304	0.0021	0.65	rare species
Traccatichthys pulcher	0.0304	0.0016	0.64	rare species

## Sheet: table  S4
Table S4 Fish Species and Ecological Types in 2024
Fish Species	Feeding habit			Migration habit
	Carnivorous	Omnivorous	Herbivorous	Sedentary	Migratory
Hemiculter leucisculus		＋		＋
Coilia grayii		＋			＋
Cynoglossus trigrammus	＋				＋
Cobitis sinensis		＋		＋
Microphysogobio kiatingensis		＋		＋
Oxyeleotris marmorata	＋			＋
Sarotherodon galilaeus		＋		＋
Micropercops compressocephalus		＋		＋
Macrognathus aculeatus		＋		＋
Acrossocheilus beijiangensis		＋		＋
Pseudohemiculter dispar		＋			＋
Microphysogobio kachekensis		＋		＋
Mastacembelus armatus	＋			＋
Silurus meridionalis	＋			＋
Sinibrama macrops		＋		＋
Acheilognathus macropterus		＋		＋
Paramisgurnus		＋		＋
Rhinogobius giurinus	＋			＋
Eleotris oxycephala	＋			＋
Oceochromis nilotica		＋		＋
Megalobrama terminalis		＋			＋
Hemibagrus guttatus	＋			＋
Siniperca scherzeri	＋			＋
Channa maculata	＋			＋
Anguilla japonica	＋				＋
Channa asiatica	＋			＋
Prochilodus lineatus	＋			＋
Misgurnus anguillicaudatus		＋		＋
Toxabramis houdemeri		＋		＋
Sinibrama melrosei		＋		＋
Culter recurviceps	＋			＋
Cichlasoma managuensis		＋		＋
Acanyhopagrus berda	＋				＋
Pseudobagrus vachellii	＋			＋
Leucosoma reevesii		＋			＋
Microphysogobio fukiensis		＋		＋
Glyptothorax fokiensis	＋			＋
Pseudobagrus crassilabris	＋			＋
Osteochilus salsburyi		＋		＋
Channa striata	＋			＋
Pseudobagrus pratti	＋			＋
Traccatichthys pulcher		＋		＋
Culter alburnus	＋			＋
Clarias fuscus	＋			＋
Glossogobius giuris	＋			＋
Clupanodon thrissa		＋			＋
Ctenopharyngodon idella			＋		＋
Oceochromis mossambica		＋		＋
Saurogobio dabryi dabryi		＋			＋
Pterygoplichthys pardalis		＋		＋
Squaliobarbus curriculus		＋			＋
Acheilognathus tonkinensis		＋		＋
Squalidus argentatus		＋		＋
Xenocypris argentea			＋		＋
Pseudobagrus adiposalis	＋			＋
Hemibarbus medius	＋			＋
Labeo rohita		＋		＋
Clarias gariepinus	＋			＋
Carassioides acuminatus		＋		＋
Pseudolaubuca sinensis		＋		＋
Rhodeus ocellatus		＋		＋
Silurus asotus	＋			＋
Hypophthalmichthys molitrix			＋		＋
Cyprinus carpio		＋		＋
Carassius auratus		＋		＋
Cirrhinus molitorella		＋		＋
Mugil cephalus		＋			＋
Parabramis pekinensis			＋		＋
Hypophthalmichthys nobilis			＋		＋
Cirrhinus mrigala		＋		＋
Xenocypris davidi			＋		＋
Pseudobagrus fulvidraco	＋			＋
Acanyhopagrus latus	＋				＋
Monopterus albus	＋			＋
Sarcocheilichthys nigripinnis		＋		＋
Oceochromis zillii		＋		＋
